# Supplementary material for: An integrative phylogenetic approach for inferring relationships of fossil gobioids (Teleostei: Gobiiformes)
Source: PLoS One. 2022 Jul 8;17(7):e0271121. doi: 10.1371/journal.pone.0271121 (PMC9269936; doi:10.1371/journal.pone.0271121)
Supplement: S1 Table — Distribution of character states of the characters 1–54 among the examined 29 extant and 10 fossil gobioid species. Part B. List of characters, their states and literatur sources. Colour indicates how the character state was determined;? indicates that character state is not known. (XLSX) [file pone.0271121.s002.xlsx]

## Sheet: Suppl Table
Supplementary Table. Part A. Distribution of character states of the characters 1–48 among the examined 29 extant and 10 fossil gobioid species. Part B. List of characters, their states and literatur sources.
Colour in Table A indicates how the character state was determined; ? indicates that character state is not known or not applicable. Grey shading in Part B depicts plesiomorphic character state
Colour code Suppl Table Part A						Colour code Suppl Table Part B
this study							plesiomorphic character state
from the literature (for literature sources of the individual species see Table 1)
literatur data that could be verified in our study
coding follows previous works, for details see Part B of Suppl. Table.
PART A
	N = character (see Part B)
SPECIES	1	2	3	4	5	6	7	8	9	10	11	12	13	14	15	16	17	18	19	20	21	22	23	24	25	26	27	28	29	30	31	32	33	34	35	36	37	38	39	40	41	42	43	44	45	46	47	48
Sphaeramia nematoptera	3	3	5&6	0	3	0	0	3	2	2	6	?	3&4	1	0	0	2	0	0	0	?	0	?	0	0	0	?	?	?	?	0	0	0	0	?	?	0	0	0	5	0	0	2	0	0	?	1	0
Kribia nana	4&5	5&6	2	1	2	1	1	0&1	1	4	5	1	2	1	0	0	3	0	0	1	1	0	0	1	1	?	1	0	0	?	2	2	0	?	1	0	1	0	0	1	0	1	1	1	0&1	2	1	0
Oxyeleotris marmorata	3	5	4&6	1	2	1	1	2&6	1	3	5	1	3	1	0	0	3	0	0	1	0	0	0	1	1	?	1	0	0	0	2	2	0	?	1	0	1	0	0&1	1	1	1	1	1	0&1	2	1	0
Dormitator maculatus	5	4	6	1	2	1	1	4	1	4	6	1	2	1	0	0	3	0	0	1	1	0	0	1	1	?	1	0	0	0	2	2	0	?	1	0	1	0	0&1	1	0	1	0	1	0&1	3	1	2
Hypseleotris compressa	7	0	2&3	1	2	1	1	5	1	9	5	1	3	1	0	0	3	0	0	1	1	0	0	1	1	?	1	0	0	0	2	1	0	1	1	0	1	0	0	2	0	1	0	1	0&1	3	1	2
Tateurndina ocellicauda	7&8	4&6	5&6	1	2	1	1	9	1	8	6	1	8&9	1	0	0	3	0	0	1	1	0	0	1	1	?	1	0	0	0	2	2	0	2	1	0	1	0	1	2	0	1	0	?	?	3	1	1
†Carlomonnius quasigobius	3	3	2	1	2	1	1	1	1	3	5	?	5	0	?	1	2	0	0	?	?	0	?	3	?	1	?	?	?	2	0	2	?	2	?	?	1	?	?	1	0	?	?	?	1	?	?	?
†Eleogobius brevis	4	6	4&5	1	1	1	1	2&3	1	1	5	?	4&5	1	?	?	3	1	?	?	?	1	?	1	?	?	?	?	?	0	4	2	?	0	?	?	1	1	0&1	1	1	1	0	1	0	?	?	?
†Eleogobius gaudanti	3&4	4&5	4	1	1&2	1	1	3&4	1	?	5	?	3&4	1	?	?	?	?	?	?	?	1	?	1	?	?	?	?	?	?	4	2	?	0	?	?	1	?	0	1	1	1	0	1	0	?	?	?
†Gobius francofurtanus	3&4	5&6	4&5&6	1	1	1	1	3&4	1	3	5	?	4&5&6	1	?	?	3	1	1	?	?	1	?	3	?	?	?	?	?	0	4	?	?	0	?	?	1	1	0&1	1	1	1	0	1	0&1	?	?	?
†Gobius jarosi	4	5&6	5	2	1&2	1	1	5	1	2	5	?	6	1	?	?	3	1	?	?	?	1	?	3	?	?	?	?	?	0	4	2	?	0	?	?	1	?	1	?	?	?	?	1	0	?	?	?
†Lepidocottus aries	3&4	4&5	4	1	2	1	1	2&3	1	3&4	5	?	4	1	?	?	4	1	0	1	?	0	?	1	?	2	?	?	?	?	2	2	?	0	?	?	1	?	0	1	1	1	1	1	0&1	?	?	?
†Paralates bleicheri	5	6&7	3&4	1	?	1	?	2&3	1	?	6	?	3&4	1	?	?	?	?	?	?	?	?	?	1	?	?	?	?	?	?	?	?	?	0	?	?	1	?	0	?	?	?	?	?	?	?	?	?
†Paralates chapelcorneri	5	8	3&4	1	1&2	1	1	2&3	1	2	6	?	3&4	1	?	?	3	1	?	?	?	?	?	1	?	?	?	?	?	?	?	?	?	0	?	?	1	?	0	?	?	?	?	1	0&1	?	?	?
†Pirskenius diatomaceus	4	5&6&7	4&5	1	1	1	1	3&4	1	2&3	5&6	1	3&4	1	?	1	3	1	0	1	0	0	?	2	?	3	?	?	?	0	3	1	?	0	?	?	1	?	0	?	?	?	?	1	0&1	?	?	?
†Pirskenius radoni	5	4	5	1	1	1	1	3	1	4	6	?	2	1	?	1	4	1	0	1	0	0	?	2	?	?	?	?	?	0	3	1	?	0	?	?	1	?	0	?	?	?	?	?	?	?	?	?
Aphia minuta	3	6	2&4	1	1	1	1	5&6&7&8&9	1	2	2&3&4	1	5&6&7	1	1	1	3	0&1	1	1	1	1	1	3	1	?	1	1	0	0	4	2	1	2	1	1	1	1	1	4	0	1	1	?	1	4	1	0
Lesueurigobius sanzi	3	6	5	2	1	1	1	9	1	2	5	1	9	1	1	1	3	1	1	1	1	1	1	3	1	?	1	1	0	0	4	2	1	0	1	1	1	1	1	3	1	1	0	1	0	4	1	0
Asterropteryx semipunctata	3	5	3&4&5&6	1	1	1	1	2&3	1	2	5	1	3&4&5	1	1	1	3	1	0	1	1	1	1	3	1	?	1	1	0	0	4	2	1	?	1	1	1	1	1	2	1	1	0	1	0	4	1	0
Cryptocentrus cinctus	3	5	4	1	1	1	1	3	1	2	5	1	4	1	1	1	3	1	1	1	1	1	1	3	1	?	1	1	0	0	4	2	1	2	1	1	1	1	1	2	0	1	0	?	1	4	1	0
Discordipinna griessingeri	2&3	5	5	2	1	1	1	2	1	1	4	1	2	1	1	1	3	1	1	1	1	1	1	3	1	?	1	1	0	?	4	2	1	?	1	1	1	1	1	1	1	2	0	1	0&1	4	1	0
Glossogobius giuris	3	6	5	1	1	1	1	2	1	3	5	1	3	1	1	1	3	1	1	1	1	1	1	3	1	?	1	1	0	0	4	2	1	2	1	1	1	1	1	1	1	1	0	1	0&1	4	1	0
Tigrigobius multifasciatus	4	6	5&6	1	1	1	1	3	1	2	6	1	4	1	1	1	3	1	1	1	1	1	1	3	1	?	1	1	0	0	4	2	1	2	1	1	1	1	1	2	1	1	1	?	2	4	1	0
Gobius niger	4	6	5	1	1	1	1	5&6	1	3	4&5&6	1	5&6&7	1	1	1	3	1	1	1	1	1	1	3	1	?	1	1	0	0	4	2	1	0	1	1	1	1	1	1	1	1	0	1	0	4	1	0
Ptereleotris evides	3	5	4	1	1	1	1	9	1	1	5	1	9	1	1	1	3	1	1	1	1	1	1	3	1	?	1	1	0	0	4	2	1	0	1	1	1	1	1	2	0	1	0	?	1	4	1	0
Amblygobius phalaena	3&4	4&5	4&5	1	1	1	1	8	1	2&3	5	1	8	1	1	1	3	1	1	1	1	1	1	3	1	?	1	1	0	2	4	2	1	2	1	1	1	1	1	2	1	1	0	1	0&1	4	1	0
Milyeringa veritas	2&3	3&4	6	1	1	1	1	0&2	1	2&3	2	1	0	2	0	0	4	0	0	1	0	?	0	1	1	?	1	0	0	0	2	2	0	2	1	0	1	0	0	0	1	1	0	?	1	2	1	0
Typhleotris madagascariensis	2	5	3	1	2	1	1	2	0	2&3	4	1	2&3	2	0	0	3	0	0	1	0	?	0	1	1	?	1	0	0	?	2	2	0	2	?	0	1	0	0	1	1	?	?	1	0&1	2	1	0
Eucyclogobius newberryi	8&9	7&8&9	3	1	1&2	1	1	5	1	2&3&4	5	1	5	1	1	1	4&5&6	1	1	1	1	1	1	3	1	2	1	1	0	0	4	2	1	2	1	1	1	1	1	3	1	1	0	?	1	4	1	0
Chlamydogobius eremius	4	6&7	5	1	1	1	1	0	1	1&2	5	1	2	1	1	1	3&4	1	1	1	1	1	1	3	1	?	1	1	0	1	4	2	1	1	1	1	1	1	0	3	0	1	0	1	0&1	4	1	0
Pomatoschistus flavescens	6	8&9	4	0	1	1	1	4	1	2&3	6	1	4	1	1	1	3	1	1	1	1	1	1	3	1	?	1	1	0	0	4	2	1	1	1	1	1	1	0	3	0	1	0	1	0	4	1	0
Awaous flavus	3	5	4&5	1	1	1	1	4	1	2	5	1	4	1	1	1	3	1	1	1	1	1	1	3	1	?	1	1	0	1	4	2	1	2	1	1	1	1	1	2	0	1	0	1	0&1	4	1	0
Gobioides broussonnetii	2&3	6	8	2	2	1	1	9	1	2	5	1	9	1	1	1	3	1	1	1	1	1	1	3	1	?	1	1	0	1	4	2	1	2	1	1	1	1	1	4	0	1	0	?	1	4	1	0
Odontobutis obscurus	6&7&8&9	3&4&5&6&7	4&5&6&7	1	2	1	1	0&1&2&3	1	2&3&4	5&6&7	0	1&2&3&4	1	0	0	3&4	0&1	0	0	0	0	0	1	1	2	1	0	0	0	2	1	0	0	1	0	1	0	0	0	1	1	0	0	0&1	2	0	0
Perccottus glenii	7&8	3&4&5	4	1	2	1	1	4	1	5&6	6&7	0	4&5	1	0	0	3	0&1	0	0	0	0	0	1	1	2	1	0	0	0	2	1	0	0	1	0	1	0	0	0	0	1	1	0	0&1	2	0	0
Protogobius attiti	4&5	5&6	4	0	2&3	1	0	2	1	2	6	0	2	1	0	0	3	0	0	0	0	0	0	1	0	2	0	0	0	3	2	1	0	0	1	0	1	0	0	0	0	0	1	0	0&1	1	0	0
Rhyacichthys aspro	4&5	5&6	3	0	3	1	0	2	1	4	6	0	2	1	0	0	3	1	0	0	0	0	0	1	0	2	0	0	0	3	1	0	0	0	0	0	1	0	0	0	0	0	1	0	0	1	0	0
Rhyacichthys guilberti	5	4	4	0	3	1	0	2	1	4	6	0	2	1	0	0	3	0	0	0	0	0	0	1	0	2	0	0	0	3	1	0	0	0	0	0	1	0	0	0	0	0	1	0	0	1	0	0
Grahamichthys sp.	3	5	2	1	1	1	1	3&4&5	1	1	5&6	1	4&5	1	0	1	3	1	0	1	1	1	1	1	1	2	1	1	1	0	3	2	1	0	1	0	1	1	0	4	0	1	0	?	1	2	1	1
Thalasseleotris iota	3	4&5&6	2&3&4&5	1	1	1	1	1&2&3	1	?	5&6	1	2&3&4	1	0	1	3	1	0	1	1	1	1	1	1	?	1	1	1	?	3	2	1	?	1	0	1	1	0	1	0	1	0	1	0&1	2	1	1
PART B	n	Character description				Character states										Phylogenetically informative character according to ...			Plesiomorphic character state based on ...
						0	1	2	3	4	5	6	7	8	9
	1	Vertebrae abdominal				7	8	9	10	11	12	13	14	15	16	Birdsong et al. 1988 [1]			condition of outgroup
	2	Vertebrae caudal				11	12	13	14	15	16	17	18	19	20	Birdsong et al. 1988 [1]			condition of outgroup
	3	Caudal fin branched segmented rays				9	10	11	12	13	14	15	16	17		This study			condition of outgroup
	4	Caudal fin shape				forked	rounded	elongate, lanceolate								This study			condition of outgroup and Rhyacichthys
	5	Epurals				0	1	2	3							Hoese 1984 [2]			Hoese 1984 [2]; Hoese & Gill 1993 [4]
	6	Hypurals				not fused	1+2,3+4+us	all fused								Wiley & Johnson 2010 [3]			Wiley & Johnson 2010 [3]
	7	Body lateral line				present	absent									Hoese & Gill 1993 [4], char. 9			Hoese & Gill 1993 [4]
	8	Anal fin rays				<7	7	8	9	10	11	12	13	14	>14	This study			condition of outgroup
	9	Anal fin spines				0	1	2								This study			condition of outgroup
	10	Anal fin pterygiophores before first haemal spine				0	1	2	3	4	5	6	7	8	9	Birdsong et al. 1988 [1]			condition of outgroup
	11	D1 spines				1	2	3	4	5	6	7	8	9	10	This study			condition of outgroup
	12	D2 first middle radial				present	absent									Hoese & Gill 1993 [4], char. 5			Hoese & Gill 1993 [4]
	13	D2 rays				<7	7	8	9	10	11	12	13	14	>14	This study			condition of outgroup
	14	Dorsal fin				single	divided	reduced								This study			condition of outgroup
	15	Dorsal hemitrich of pelvic-fin rays complex				absent	present									Gill & Mooi 2012 [5]			Gill & Mooi 2012 [5]
	16	Dorsal postcleithrum				present	absent									Gill & Mooi 2012 [5]			Gill & Mooi 2012 [5]
	17	Ordinal vert. number after which first D1 PTG inserts				0	1	2	3	4	5	6				Birdsong 1975 [6]			condition of outgroup
	18	Interneural gap				absent	present									Hoese & Gill 1993 [4], char. 13			Hoese & Gill 1993 [4]
	19	Pelvic fins				separate	united									Hoese & Gill 1993 [4], char. 16			Hoese & Gill 1993 [4]
	20	Scapula/radial position				well developed, no contact to cl	reduced, contact to cl									Hoese & Gill 1993 [4], char. 4			Hoese & Gill 1993 [4]
	21	Bony opercular canal support				complete pop	vertical part of pop									Hoese & Gill 1993 [4], char. 6			Hoese & Gill 1993 [4]
	22	Endopterygoid				present	absent									Regan 1911 [9]			Regan 1911 [9]
	23	Epihyal with post. process supp. interhyal				absent	present									Gill & Mooi 2012 [5]			Gill & Mooi 2012 [5]
	24	Expanded last branchiostegal				absent	6th	7th	5th							Reichenbacher et al. 2020 [10]			Reichenbacher et al. 2020 [10]
	25	Infraorbital canal extending below eye				present	absent									Hoese & Gill 1993 [4], char. 11			Hoese & Gill 1993 [4]
	26	Infraorbitals				>2	2	1	0							Wiley & Johnson 2010 [3]			Wiley & Johnson 2010 [3]
	27	Interhyal position				dorsal tips of interhyal and symplectic close	dorsal tips of interhyal & sym widely separated									Hoese & Gill 1993 [4], char. 14			Hoese & Gill 1993 [4]
	28	Interhyal with cup-shaped structure				absent	present									Gill & Mooi 2012 [5]			Gill & Mooi 2012 [5]
	29	Membrane connecting hyoid arch to cb1				not developed	present									Gill & Mooi 2012 [5]			Gill & Mooi 2012 [5]
	30	Palatine shaft				shaft ventr. ~0.5x length of ect	long shaft extending towards or meeting q	short shaft not extending ventr. much beyond dorsal end of ect	blunt shaft, almost at or at qu							Harrison 1989 [8], char. A, B			Harrison 1989 [8]
	31	Palatine shape				elongate	elevated mx. proc., short eth. proc.	more or less L-shaped	not exactly L-shaped, short eth. proc.	T-shaped						Reichenbacher et al. 2020 [10]			Reichenbacher et al. 2020 [10]
	32	Penultimate branchiostegal position				at epihyal	at gap or just before gap to eh	at ceratohyal								Hoese & Gill 1993 [4]; Reichenbacher et al. 2020 [10]			Hoese & Gill 1993 [4]
	33	Pharyngobranchial 4				present	absent									Gill & Mooi 2012 [5]			Gill & Mooi 2012 [5]
	34	Postmaxillary process of premaxilla				present	weak	absent								McKay & Miller 1997 [11]			McKay & Miller 1997 [11]
	35	Preopercular mandibular canal				connecting to oculoscapular canal and extending onto mandibular region	not so									Hoese & Gill 1993 [4], char. 10			Hoese & Gill 1993 [4]
	36	Process on ceratobranchial 5				absent	present									Gill & Mooi 2012 [5]			Gill & Mooi 2012 [5]
	37	Suspensorium fenestra				absent	present									Winterbottom 1993 [12]			Winterbottom 1993 [12]
	38	Urohyal ventral shelf				present	absent									Hoese & Gill 1993 [4], char. 12			Hoese & Gill 1993 [4]
	39	D2 vs. D2C				D2=<D2C	D2>D2C									Larson et al. 2001 [13]			Larson et al. 2001 [13]
	40	Otolith shape				trapezoid/triangular	long rectangular	high rectangular	quadratic	rounded	longish-ovate					This study			condition of outgroup
	41	Posterodorsal projection				absent	present									This study			condition of outgroup and Rhyacichthys
	42	Sulcus shape				perciform-like	shoe sole	shoe sole/specialized								This study			condition of outgroup and Rhyacichthys
	43	Sulcus shape and position				shoe sole and centred	shoe sole and shifted anteriorly	not shoe sole								This study			condition of outgroup and Rhyacichthys
	44	Scale transforming cteni				present	absent									Hoese & Gill 1993 [4], char. 7			condition of outgroup and Rhyacichthys
	45	Scale type				ctenoid	cycloid	without								This study			condition of outgroup and Rhyacichthys
	46	Adductor mandibulae tendon				posterior to or on maxillary head	on post.dors.lat. margin of mx	to short proc. ext. from mx just post. to mx head	medially halfway down directly at mx shaft	various attachments						Hoese & Gill 1993 [4]; Reichenbacher et al. 2020 [10]			Hoese & Gill 1993 [4]
	47	Anterior procurrent cartilage				small	expanded									Hoese & Gill 1993 [4], char. 2			Hoese & Gill 1993 [4]
	48	Posterior procurrent caudal cartilage				relatively short	elongated									Hoese & Gill 1993; Reichenbacher et al. 2020 [10]			Hoese & Gill 1993 [4]
	References
	1.	Birdsong RS, Murdy EO, Pezold FL. A study of the vertebral column and median fin osteology in gobioid fishes with comments on gobioid relationships. Bull Mar Sci. 1988;42(2):174–214.
	2.	Hoese DF. Gobioidei: relationships. In: Moser HG, Richards WJ, Cohen DM, Fahay MP, Kendall J, A. W., Richardson SL, editors. Ontogeny and systematics of fishes. Gainesville, Florida: American Society of Ichthyologists and Herpetologists; 1984. p. 588–91.
	3.	Wiley EO, Johnson GD. A teleost classification based on monophyletic groups. In: Nelson JS, Schultze H-P, Wilson MVH, editors. Origin and phylogenetic interrelationships of teleosts. München: Verlag Dr. Friedrich Pfeil; 2010. p. 123–82.
	4.	Hoese DF, Gill AC. Phylogenetic relationships of eleotridid fishes (Perciformes, Gobioidei). Bull Mar Sci. 1993;52(1):415–40.
	5.	Gill AC, Mooi RD. Thalasseleotrididae, new family of marine gobioid fishes from New Zealand and temperate Australia, with a revised definition of its sister taxon, the Gobiidae (Teleostei: Acanthomorpha). Zootaxa. 2012;3266(1):41–52. doi: 10.11646/zootaxa.3266.1.3.
	6.	Birdsong RS. The osteology of Microgobius signatus Poey (Pisces: Gobiidae), with comments on other gobiid fishes. Bull Florida State Mus, Biol Sci. 1975;19(3):135–87.
	7.	Miller PJ. The osteology and adaptive features of Rhyacichthys aspro (Teleostei: Gobioidei) and the classification of gobioid fishes. J Zool, Lond. 1973;171(3):397–434. doi: 10.1111/j.1469-7998.1973.tb05347.x.
	8.	Harrison IJ. Specialization of the gobioid palatopterygoquadrate complex and its relevance to gobioid systematics. J Nat Hist. 1989;23(2):325–53. doi: 10.1080/00222938900770211.
	9.	Regan CT. The osteology and classification of the gobioid fishes. Ann Mag Nat Hist [8th Ser]. 1911;8(48):729–33.
	10.	Reichenbacher B, Přikryl T, Cerwenka AF, Keith P, Gierl C, Dohrmann M. Freshwater gobies 30 million years ago: New insights into character evolution and phylogenetic relationships of †Pirskeniidae (Gobioidei, Teleostei). PLOS ONE. 2020;15(8):e0237366.
	11.	McKay SI, Miller PJ. The affinities of European sand gobies (Teleostei: Gobiidae). J Nat Hist. 1997;31(10):1457–82. doi: 10.1080/00222939700770791.
	12.	Winterbottom R. Search for the gobioid sister group (Actinopterygii: Percomorpha). Bull Mar Sci. 1993;52(1):395–414.
	13.	Larson HK, Murdy EO, Gill AC. Suborder Gobioidei. In: Carpenter KE, Niem VH, editors. The living marine resources of the Western Central Pacific Volume 6 Bony fishes part 4 (Labridae to Latimeriidae), estuarine crocodiles, sea turtles, sea snakes and marine mammals. Rome: Food and Agriculture Organization of the United Nations (FAO); 2001. p. 3574–609.
